# Supplementary material for: Circulating enolase 1 as a diagnostic biomarker for early-stage breast cancer
Source: NPJ Precis Oncol. 2025 Oct 17;9:326. doi: 10.1038/s41698-025-01109-y (PMC12534435; doi:10.1038/s41698-025-01109-y)
Supplement: Supplementary file 3 — Supplementary Data [file 41698_2025_1109_MOESM3_ESM.xlsx]

## Sheet: Sheet1
	Average iBaq Value
Protein	Healthy	Benign	BCa
IGLV8-61	0.0654256	0.0567341	0.0412448
IGLV7-46	0.207711	0.171414	0.224421
IGLV5-37	0	0	0.00185557
IGLV2-18	0.269069	0.210022	0.258209
IGLV3-10;IGLV3-16	0.116862	0.0651752	0.0508967
IGKV2D-28;IGKV2-40	0.0259564	0.0379647	0.0223929
IGKV2D-24	0.0695866	0.0428582	0.028595
IGKV2D-30	0.0393996	0	0.00208801
IGLV5-45	0.151949	0.0755274	0.0999848
IGHV3-49	0.0958416	0.0930747	0.0940414
IGHV6-1	0.198357	0.0882481	0.110596
IGHV3-15	0.331289	0.270471	0.289874
IGHV2-26	0.0492207	0.0286524	0.0371327
IGHV3-73	0.0133462	0.00446284	0.00990302
IGLV9-49	0.00299516	0	0.00158381
IGHV3-72	0.0604393	0.0509887	0.0466443
IGHV4-28	0.201465	0.113826	0.149215
IGHV5-51	0.183973	0.170102	0.173635
IGKV2-24	0.568597	0.488534	0.481072
IGKV1-12	0.000957	0.00213616	0.0226883
IGLC7	0.000249895	0	0.000124686
IGLL5;IGLC1	0.473982	0.446501	0.45994
RAB27B	0.000175474	0.000144211	0.00201513
CLIC1	0	0	0.00263197
SDCBP	0.00138374	0.000815632	0.00235908
APOL1	0.168472	0.179402	0.182658
MYL12A;MYL12B	0.000219632	0.000723579	0.010509
ARPC1B	0	0	0.000340233
ARPC2	0	0	0.000209314
ARPC3	0	0	0.00127597
ARPC5	0	0.000296368	0.00102955
CD5L	0.00121826	0.00140921	0.00132834
HIST1H2BL;HIST1H2BM;HIST1H2BN;HIST1H2BH;HIST2H2BF;HIST1H2BC;HIST1H2BD;H2BFS;HIST1H2BK	0.00613174	0.000702316	0.00417186
WDR1	0	0	0.00106155
SKAP2	0	0	0.000279558
FCN3	0.0232761	0.0122892	0.00930433
APOM	0.0482385	0.0393493	0.0429295
SDPR	0.000311895	0.000930105	0.00419324
LDHA	0.000168105	0	0.000448116
GSR	0.00229421	0.00151637	0.00148343
CP	0.00487374	0.00405953	0.00529341
F8	0.000388684	0.000365368	0.000285
F13A1	0.0173618	0.0168174	0.0218555
PGK1	0	0	0.000616233
C1R	0.0327728	0.0322744	0.0533592
HP	7.04541	5.82273	6.50909
HPR	0.372016	0.367615	0.365667
CFB	0.000713474	0.000411895	0.00142417
CA2	0	0	0.000765453
SERPINC1	0.00258932	0.00155205	0.0258839
SERPINA1	0.397315	0.428549	0.392157
SERPINA3	0.0106042	0.0113731	0.0130096
AGT	0.0172481	0.0231111	0.0224124
A2M	2.63649	3.15276	2.85854
C3	0.0861906	0.0930963	0.0930428
C5	0.00124347	0.00134805	0.00160545
KNG1	0.00486326	0.00579974	0.0204693
IGJ	0.00676421	0.007193	0.00896131
IGKV1-5	0.0108914	0.0226962	0.0118593
IGLV1-44	0.250365	0.137998	0.193742
IGLV1-51	0.0873695	0.042573	0.0685158
IGLV1-40	0.235779	0.0574984	0.157784
IGLV2-14	1.83902	1.00649	1.17129
IGLV2-23	0.0599955	0.0192416	0.0397008
IGLV2-8	1.7037	1.13828	1.6751
IGHV3-23	0.00430753	0.00737111	0.00421937
IGHV3-7	0.285003	0.282121	0.315193
PIGR	7.63684e-05	0.000235474	0.000598233
IGKC	2.05767	2.16406	2.25717
IGHG1	0.924173	1.01302	0.97666
IGHG2	0.294294	0.310751	0.292307
IGHG3	0.0257748	0.0239684	0.0292747
IGHG4	0.00679395	0.00589011	0.00807455
IGHM	1.94563	1.89733	2.01052
IGHA1	0.0916696	0.12782	0.133619
IGHA2	0.00586905	0.00110953	0.00157636
HBD	0.0137553	0.006895	0.00920538
COL1A1	4.22105e-05	5.02632e-05	7.76279e-05
APOA1	3.23317	3.95639	3.75558
APOE	1.37122	0.946336	1.32486
APOA2	1.98967	1.90021	1.9663
APOC1	9.52169	8.35399	10.4938
APOC2	34.3742	30.5716	37.9015
APOC3	3.23293	1.85604	2.90683
FGA	3.65984	4.40875	3.45753
FGB	7.25636	8.12215	6.75292
FGG	5.90249	7.12844	5.67824
APCS	0.0142636	0.00927621	0.0138042
C1QA	0.268524	0.369332	0.277242
C1QB	0.0763571	0.123963	0.094938
C1QC	0.0225354	0.0415915	0.0304724
C9	0.00133579	0.00220921	0.00252533
APOH	0.00971653	0.0117272	0.0131951
FN1	0.0938297	0.124143	0.107835
AMBP	0.00504911	0.00323979	0.00426027
ORM1	0.00513647	0.00279637	0.00814931
AHSG	0.017729	0.0171427	0.017372
TTR	0.0615377	0.0579719	0.0924772
GC	0.00200663	0	0.000353756
PPBP	0.000528316	0	0.00609719
PF4	0.0227831	0.00265958	0.0198868
TFRC	0.00161084	0.00150958	0.00270279
TF	0.0466846	0.0293033	0.0455888
HPX	0.0104601	0.00699747	0.0103187
F11	0	0	0.000995628
KLKB1	0.00108884	0.000534684	0.00457229
C4BPA	0.0132529	0.0107321	0.0111384
VTN	0.000230737	0.000185316	0.00195426
ALDOA	0.000432053	0.000104158	0.00209586
APOB	2.46373	2.66072	2.90846
SOD2	0.00104247	0.000810053	0.0123964
HRG	0.00942753	0.00984179	0.0271078
KRT1	0.0575934	0.0589891	0.0639344
VWF	0.165461	0.132511	0.134213
GAPDH	0.00952132	0.00880247	0.0180699
IGKV1-16	0.196101	0.201431	0.161184
GNAI2;GNAI1	0.00191811	0.00163847	0.00593126
HIST1H2AJ;HIST1H2AH;H2AFJ;HIST1H2AC;HIST3H2A;HIST1H2AD;HIST1H2AG;HIST1H2AB;H2AFX	0.00433647	0.003916	0.00293026
APOD	0.0418028	0.0279581	0.0394662
ITGB3	0.00279374	0.00544153	0.0178541
S100A8	0.000991632	0.00164047	0.0032751
SERPING1	0.111924	0.115832	0.0839659
F13B	0.00953847	0.00913663	0.00919892
SERPIND1	0.00345947	0.00398658	0.00531671
ITGB1	0.000126737	0.000370526	0.0013578
BCHE	0.00624311	0.00517547	0.00563593
IGKV2-30	0.443991	0.277289	0.274139
IGKV4-1	0.793708	0.631378	0.62349
IGHV4-34	0.130736	0.0751681	0.111525
GSN	0.00116195	0.000546158	0.0051887
ATP5B	0.000145368	0	0.000592663
S100A9	0.00127953	0.00614747	0.0110558
S100A6	0.00876558	0.00691689	0.00521191
APOA4	0.0328961	0.0149352	0.0183095
ENO1	0.00161047	0.00114016	0.00392966
GPI	0	0	0.000117895
TPM3	0	0	0.000236547
LDHB	0.000609579	0.000108211	0.00403276
PROS1	0.0533693	0.0483607	0.0535157
P4HB	0	0	0.000503047
ANXA2;ANXA2P2	0.000631579	0	0.0032173
TUBB	0.000574789	0.000495158	0.00259224
PFN1	0.0163885	0.0110555	0.0543457
HSP90AA1	0.000266526	0.000107474	0.0011159
LYN	0	0	0.000266035
THBS1	0.0114357	0.00936384	0.0139025
HSP90AB1	0.000499684	0.000356526	0.000120791
ITGA2B	0.000636105	0.00128826	0.00510653
LPA	0.00331789	0.00307032	0.00329073
PLEK	0	0	0.00082814
CFH	0.0354341	0.0352201	0.0317046
GSTP1	0.000612368	0	0.0009685
C1S	0.0230685	0.0211303	0.239385
C4A	0.00237158	0.00221179	0.00220384
C4B	0.048141	0.0460147	0.0432637
UBA52;RPS27A;UBB;UBC	0.00886489	0.00306247	0.01935
SAA2	0.00854826	0.00117163	0.00371462
HSPA1A;HSPA1B	0	0	0.000211884
IGLC3	8.04587	9.38014	9.25683
HSPD1	0.00946753	0.00214868	0.00508531
CLU	0.0625137	0.0706248	0.0740193
HSPA5	0.00105847	0.000806421	0.00460402
HSPA8	0.00107295	0.000578158	0.00589645
MBL2	0.0560112	0.0874796	0.0449712
RALB	0.000159316	0	0.00310958
COL6A3	0.00178479	0.00143111	0.00126702
SLC25A6;SLC25A4	0.000156789	0.000104105	0.000834488
F5	0.00137911	0.00131295	0.00877252
ACTN1	0	0	0.000395547
SRC	4.03684e-05	7.77895e-05	0.000674535
CCL5	0.0296823	0.001885	0.0204788
C6	0.00223447	0.00273416	0.00235664
SELL	0.00309153	0.001734	0.00180185
NID1	4.05263e-05	2.87895e-05	0.000304256
PKM	0.000475316	0	0.00189131
HSP90B1	0.000953789	1.06316e-05	0.00106498
ANPEP	0.000797526	0.00137516	0.000677814
PECAM1	0	0	0.000548477
CD36	0.00169311	0.00146558	0.00631935
ITGA2	9.25263e-05	0	0.00075643
VCL	0.000445579	0.000425526	0.00474641
LBP	0.00203705	0.00335621	0.00408391
ORM2	0.0161602	0.0166996	0.015453
ITIH2	0.0437019	0.0624644	0.0492996
ITIH1	0.0186716	0.0207455	0.0152737
PZP	0.0192918	0.0120822	0.0137964
FLNA	0.000550368	0.000499895	0.00532774
CD9	0	0	0.00316971
TNXB	1.36842e-05	1.21579e-05	4.55442e-05
PRKACB;PRKACA	0	0	0.000253721
CPN2	0.0305489	0.0361673	0.0327765
ITGA6	0	0.000176895	0.0016321
PPIB	0	0.0186057	0.00875955
CFL1;CFL2	0.00146116	0.000712368	0.00699708
LAMA2	3.15789e-05	0	3.1914e-05
TNC	0.00131647	0.00110789	0.0011955
MYL9	0	0.000873895	0.00489207
ATP5A1	0	0	0.000885895
MSN	0.00286363	0.00195253	0.00620191
STOM	0.00123789	0.000314211	0.00542328
PON1	0.0351932	0.0307644	0.0342447
CALR	0.000119263	0	0.00109548
TKT	0.000108842	0	0.000105674
SERPINB3	0	0	0.00165587
PDIA3	2.27895e-05	0	0.0023179
SERPINB1	0	0	0.000409988
CORO1A	0	0	0.000338651
S100A7;S100A7A	0.000884316	0.000258947	0.00552395
YWHAB	0	0	0.00101636
RPL9	0	0	0.000302395
SERPINB6	0	0	0.000281895
SAA4	0.0748694	0.0367846	0.075625
MYH9	0.000371889	0.000358947	0.00926412
TAGLN2	0.000966053	0	0.00317697
SNCA	0	0	0.00116048
GLR1	1	1	1
SERPINB4	0	0	0.000340488
IDH2	0	0	0.000926151
MASP1	0.00204305	0.00108732	0.00193609
CAMP	0.0146325	0.0114476	0.0226943
GNAQ	0	0	0.00145667
VASP	0	0	0.00035664
CCT4	0	0	6.60116e-05
ANXA11	0	0	5.61977e-05
RAB5C;RAB5A	4.5e-05	0	0.000532674
RAB7A	0	0	0.00122841
ARHGDIB	0	0	0.00163481
SUCLG1	0.00512621	0.00427184	0.00574498
APOC4	1.44686	1.06626	1.43668
VCP	0	0.000119789	0.00030307
NAP1L1	0.000732211	0.000681263	0.00264121
TPI1	0.00562174	0.00370347	0.0041763
ACTB;ACTG1	0.0834288	0.0470992	0.176287
ACTR2	0	0.00438947	0.000188326
RAP1B;RAP1A	0.00686089	0.00358337	0.0208878
HSPE1	0	0	0.000963884
B2M	0.0109516	0.00700942	0.0201694
GNG11	0	0	0.000248279
YWHAG	0	0	0.000892291
YWHAE	0	0	0.00174884
TMSB4X	0.0493512	0.0257484	0.157431
RAB11A;RAB11B	0	0	0.000439349
HIST1H4A	0.00275253	0	0.00445472
RAB1A	0	0	0.000617047
GNB1;GNB2	0.00170753	0.00202516	0.00805466
PPIA	0.00462363	0.00160821	0.0213857
FKBP1A	0	0	0.00046607
YWHAZ	0.00231574	0.00243989	0.0232583
GNG5	0	0	0.0026952
EIF5A;EIF5AL1	0.00139232	0.000284	0.00221056
TPM4	0.000489842	0.000300211	0.0112617
ACTC1;ACTG2;ACTA2;ACTA1	0.0240973	0.0222512	0.0752874
EEF1A1;EEF1A1P5;EEF1A2	0.000382474	0.000640263	0.00102802
TUBA1B;TUBA1A;TUBA3E	0.00287763	0.00513884	0.0120402
HBB	0.764857	0.576627	0.663258
HBA1	2.41947	1.9875	2.02569
GSTO1	0	0	0.000933023
GPLD1	0.000107947	0.000207105	4.82907e-05
DCD	0.000290737	0	0.000278
CLTC	0.000687789	0.000315053	0.000665267
FABP5	0	0	0.000142
CAP1	0.000124053	0.000549316	0.00610947
PFKP	0	0	4.42907e-05
YWHAH	0	0	0.000803012
ITIH3	0.000883632	0.000776737	0.000885326
LRP1	3.25316e-05	2.22105e-05	6.31523e-05
LGALS3BP	0.0581256	0.0640796	0.0524847
CD47	4.17895e-05	0.000181474	0.00209131
PTPRJ	0	6.44211e-05	0.000525535
PLA2G7	0.00117237	0.000266895	0.00142997
MMRN1	0.00128263	0.00109742	0.00463373
ILK	0.000192053	0.000429895	0.00289812
COTL1	0	0	0.000516174
CTTN	0	0	0.000191326
ITIH4	0.003809	0.00210363	0.00862645
RASA3	0	0	0.00010736
SUZ12	0.00675689	0.0130579	2.65116e-06
RSU1	0	0	0.0015396
MAPRE2	0	0.000113947	0.000709686
MYLK	0	0	1.77442e-05
STXBP2	0	0	0.000226221
ADIPOQ	0.0565658	0.0412328	0.057641
ZYX	0	0	0.00085014
HIST2H2AC;HIST2H2AA3;HIST1H2AA	0.0124858	0.00250326	0.00798253
ANO6	0	0	0.000138802
SVEP1	1.95368e-05	1.26316e-05	6.2743e-05
LYRM7	0.000125842	0	0
APOA5	0.00210842	0	0.0016794
CYFIP1;CYFIP2	0	0	3.17791e-05
ABI3BP	8.89474e-05	1.36316e-05	0.000110233
FERMT3	0.000361684	0.000433947	0.00387003
ALMS1	0.000356474	0.000491579	0.000613616
BPIFB1	0.000301737	0	0.000172965
TTN	0	1.52105e-05	1.42244e-05
PRG4	0.0336322	0.0379554	0.0396594
ATP2A3	0	0	0.000347756
HMCN1	5.36842e-06	3.44211e-06	1.45663e-05
COLEC11	0.00651521	0.00939789	0.00686412
RAB1B;RAB1C	0.000201421	0.000436053	0.003633
SH3BGRL3	0	0	0.010742
TUBB1	0.00105495	0.00409274	0.00605422
EHD1	5.70526e-05	0	0.000360814
PARVB	0	0	0.00214477
MUC5B	0	0	5.00116e-05
RAB6B	0	0.000234842	0.000669419
EHD3	0	0	8.46512e-05
CALML5	0	0	0.00140483
BIN2	1.64737e-05	0	0.00039493
PCYOX1	0.0127451	0.00958342	0.0150707
MACF1	0.00336179	0.00343826	0.00365447
VDAC3	0.000140789	0	0.0026351
NCKAP1	0	0	2.43256e-05
TLN1	0.00401	0.00332342	0.0191181
F11R	0	0	0.000242058
FCGBP	0.0101851	0.00789184	0.010416
COLEC10	0.00690274	0.007472	0.0070174
